# Supplementary material for: Development of a PCR Assay for the Detection of Legionella micdadei in the Environment
Source: Infect Dis Rep. 2025 Oct 17;17(5):131. doi: 10.3390/idr17050131 (PMC12564405; doi:10.3390/idr17050131)
Supplement: Supplementary file 1 [file idr-17-00131-s001.zip]

Archive with 1 entries (1 files):
- idr-3815294-supplementary.pdf
